# Supplementary material for: The Role of Foxes in Transmitting Zoonotic Bacteria to Humans: A Scoping Review
Source: Zoonoses Public Health. 2025 Jun 13;72(6):485–500. doi: 10.1111/zph.13230 (PMC12400019; doi:10.1111/zph.13230)
Supplement: Supplementary file 5 — Appendix S5. Extracted data from the 10 studies examined for this scoping review. [file ZPH-72-485-s001.xlsx]

## Sheet: ExtractedDataModified
									DESIGNS				SETTING	SETTING	SETTING	SETTING	SETTING												WHO/WHAT SAMPLED	WHO/WHAT SAMPLED	WHO/WHAT SAMPLED	WHO/WHAT SAMPLED	WHO/WHAT SAMPLED		TEST RESULTS	TEST RESULTS	TEST RESULTS	TEST RESULTS	TEST RESULTS	TEST RESULTS	TEST RESULTS	TEST RESULTS	TEST RESULTS	TEST RESULTS	TEST RESULTS	TEST RESULTS	TEST RESULTS	TEST RESULTS	TEST RESULTS
Study ID	Author Date	Title	Reviewer Name	Country in which the study was conducted	Possible conflicts of interest for reviewers	Any other comments	Study aim/objectives	Study design/methodology	TOTAL	Time period when study took place	Region/setting where study took place	Study setting(s)	Urban	Semi-urban	Rural	Other	TOTAL	Human population description (eg local residents, poultry farmers, fox hunters)	Eligibility criteria	Sampling strategy	Zoonotic bacteria described in the study (Latin name)	Disease described in the study (common name)	Host	CSx (Human host)	Comments	Sample type(s) collected	Sample testing method(s)	Hosts/environments sampled	Humans	Foxes	Soil	Water	Other	Other sample testing or methodology information or comments	Sample type	No. tested	No. positive results	%. positive results	Sample type	No. tested	No. positive results	%. positive results	Sample type	No. tested	No. positive results	%. positive results	Sample type	No. tested	No. positive results
S01	Aikembayev 2010	Historical distribution and molecular diversity of Bacillus anthracis, Kazakhstan	Consensus	Kazakhstan	None		To map the historical distribution of anthrax outbreaks and strain subtypes in Kazakhstan during 1937‚Äì2005	Retrospective study; Other: Mapping via construction of GIS database	2	1937-2005	Kazakhstan	urban (eg city); semi-urban (eg suburbs); rural (eg small towns, countrysides)	Y	Y	Y	-	3	Residents of or visitors to Kazakhstan	Any sample collected & archived within the Kazakhstan National B. anthracis Collection	All samples in the collection, except 2 isolates from the Kyrgyzstan border region	Bacillus anthracis	Anthrax	Not stated			Archived cultures	Culture on Hottinger blood agar, followed by colony extraction & DNA extraction, then MLVA genotyping	Humans; Foxes; Soil; Other: Sheep, cattle, equids, swine, camel, mink, goat, dogs, wool	Y	Y	Y	-	Sheep, cattle, equids, swine, camel, mink, goat, dogs, wool	Table 2 is confusing as lists 'no. of outbreaks/samples, deaths/outbreak, total no. deaths'. Unclear how many individual animals were tested	Fox	1	1	100	Arctic fox	Not stated, but 2 outbreaks	Not stated, but 5 deaths/outbreak	Not stated, but total of 6 deaths	Humans (n=1765)	Not stated, but 1541 recovered & 75 deceased. Others unknown/lost contact
S02	Blasdell 2022	Environmental risk factors associated with the presence of Mycobacterium ulcerans in Victoria, Australia	Consensus	Australia	2 of the screeners & 1 of the co-authors of the present ScR are authors of this paper	Review found the preprint version (Possums, powerlines, and native vegetation are associated with the presence of Mycobacterium ulcerans in residential properties in Victoria, Australia) but paper has since been published; therefore have uploaded & will extract from the published version	To develop an understanding of how M. ulcerans circulates in the environment and transmits to humans in the Victorian endemic area. To establish: (1) which environmental sample types are more predictive of the molecular presence of MU at the scale of the individual property (including predicting the presence of viable bacteria); and (2) what environmental features make a property more likely to b…	Other: Environmental sampling survey following case-control study	1	5/8/2019 - 23/6/2020	Victorian BU-endemic area: Surfcoast, Bellarine Peninsula, Bayside suburbs, Mornington Peninsula	urban (eg city); semi-urban (eg suburbs); rural (eg small towns, countrysides)	Y	Y	Y	-	3	Residents of or visitors to the Victorian BU endemic areas	Adults >18yo who had had BU (cases); & those who hadn't (postcode-matched controls), who agreed to have environmental survey conducted at their residence	Purposive (BU cases) & random (postcode matched controls)	Mycobacterium ulcerans	Buruli ulcer	Not stated			Soil, water, mammalian faeces, plant material, insects	PCR: IS2404 ('detected'), IS2606 & KR ('confirmed') RNA-based assay ('viable')	Foxes; Soil; Water; Other: Plants, insects, other mammalian faeces incl. possums & rabbits	-	Y	Y	Y	Plants, insects, other mammalian faeces incl. possums & rabbits	Detected= IS2404+; Confirmed=IS2606 & KR+; Viable= MU 16S rRNA	Fox faeces	20	6 'detected' 4 'confirmed' 1 'viable'	30 20 (66.7% of 'detected') 5.5	Ringtail possum faeces	1182	283 'detected' 197 'confirmed' 64 'viable'	23.9 16.7 (69.1% of 'detected') 5.4	Brushtail possum faeces	179	14 'detected' 8 'confirmed' 2 'viable'	7.8 4.5 (57.1% of 'detected') 1.1
S03	Ervin 2014	Microbial source tracking in a coastal California watershed reveals canines as controllable sources of fecal contamination	Consensus	USA	None		To perform microbial source tracking (MST) on a popular coastal beach and its upstream watershed, because of historically elevated surf zone fecal indicator bacteria (FIB) levels	Environmental sampling survey; Other: Baseline & post-educational sampling	2	2013-2014	Lower Arroyo Burro watershed, Santa Barbara county, California's central coast	urban (eg city); semi-urban (eg suburbs); rural (eg small towns, countrysides); Other: beach	Y	Y	Y	Y- Beach	4	Residents of study area	Resident in study area	Purposive	Enterococci, E.coli & total coliform bacteria	(FIB= fecal indicator bacteria)	Not stated			Water - surface (creeks) & submarine (beach)	Culture, DNA extraction, qPCR of DNA extracts using human-, gull & canine (DogBact) fecal markers, + a subset also analysed for horse & enterococci markers. Samples within the Range of Quantification were quantified where possible.	Foxes; Water; Other: Other animal feces= coyote, deer, racoon	-	Y			Other animal feces= coyote, deer, racoon	Animal feces were collected to evaluate their possible cross-reactivity with DNA-based dog markers	Fox feces (from 2 individuals)	1			Dog marker - estimated fresh fecal load in Arroyo Burro Creek of 24g/day			64% of surf zone samples; 49% of lagoon samples; 70% of downstream Arroyo Burro Creek samples.
S04	Esmaeili 2014	Seroepidemiological survey of tularemia among different groups in western Iran	Consensus	Iran	None	(Data was replicated in other Iranian tularemia poster abstract so that was excluded as a duplicate)	To investigate tularemia IgG among different groups in Kurdistan Province in western Iran	Cross-sectional study; Questionnaire study	2	2011-2012	Kurdistan province, western Iran, with a focus on Sanandaj, Marivan & Sarvabad counties	urban (eg city); rural (eg small towns, countrysides)	Y	-	Y		2	Hunters & their families; butchers & slaughterhouse workers; health care workers; people referred to medical diagnostic laboratories	>18yo, provided informed consent	Convenience sampling of sample units; random sampling of individuals from within target groups	Francisella tularensis	Tularemia	Humans	Fatigue, myalgia, headache, anorexia, chills, enlarged lymph nodes [glandular tularemia]	Varies depending on route of entry of the pathogen, eg(ulcero/ocular)glandular, oropharyngeal, pneumonic, typhoidal aka systemic tularemia. Mortality if untreated is 10-40% for type A, 1% for type B	Blood	Anti-tularemia IgG antibody ELISA	Humans	Y	-	-	-		Participants also completed an in-house questionnaire: demographic characteristics (eg occupation, age, gender, and area of residence), exposure to risks (keeping animals, hunting or eating the meat of wild animals, length of employment, exposure to ill or dying animals, splashing animal fluids on face/body, and cuts to the hands during work), and the use of appropriate PPE and disinfectant in th…	Serum (all)	250	36	14.4	Serum from hunters	50	9	18	Serum from butchers	50	8	16	Serum from ppl referred to medical diagnostic labs	100	13
S05	Gallagher 2013	Weil‚Äôs disease after a fox bite in inner city London	Consensus	UK	None		To describe a case of Weil's disease in an urban inner-city area	Case report/series	1	Not stated	London	urban (eg city)	Y	-	-	-	1	66yo female human patient	Presented to London hospital		Leptospira icterohaemorrhagiae	Leptospirosis aka Weil's disease	66yo human female	6 day history of intermittent fevers, malaise, headaches. Abnormal liver & kidney function tests. High grade pyrexia, diffusely tender abdomen, features of septic shock, worsening metabolic acidosis, acute respiratory distress syndrome & oliguria	Needed multi-organ support in ICU for 1 week	Blood, urine	Leptospira IgM ELISA & MAT	Humans	Y	-	-	-		On admission, IgM was + but MAT-; 1 week later both were +	Serum- on admission	2	1	50	Serum- 1 week later	2	2	100
S06	Moore 2015	Corynebacterium ulcerans cutaneous diphtheria	Consensus	UK	None		Describe a case of a patient with cutaneous diphtheria & review the literature	Case report/series; Other: Literature review	1	Not stated	London	urban (eg city)	Y	-	-	-	1	67yo female resident of London	Presented to emergency department		Corynebacterium ulcerans	Diphtheria (cutaneous)	67yo female	Raised skin nodule & necrotic lesion at base of index finger, progressing to pain, erythema of entire arm, systemic pyrexia & rigors, tachycardia, leukocytosis	Received 21 days of AB Tx, surgical debridement of synovial sheath necrotic tissue	Blood, hand tissue collected during surgical debridement & a biopsy	Culture, MALDI-TOF, PCR	Humans	Y	-	-	-		Culture= pure growth of Gram+ rods of diphtheroid appearance MALDI-TOF= C. ulcerans PCR= confirmed carried A portion of the diphtheria toxin gene (aka C. ulcerans)	Tissue sample from surgical procedure	1	1	100
S07	Silva 2014	The importance of Leptospira interrogans serovars Icterohaemorrhagiae and Canicola in coastal zone and in southern fields of Rio Grande do Sul, Brazil	Consensus	Brazil	None		To describe the occurrence of Leptospira interrogans serovars Icterohaemorrhagiae and Canicola, in rural farms from coastal zone and southern grasslands of Rio Grande do Sul State, Brazil.	Cross-sectional study	1	Not stated	Rio Grande do Sul State	rural (eg small towns, countrysides)	-	-	Y	-	1	Rural farmers	Residing on the selected rural farms	1 rural property (farm) selected from each of the counties in the study area	Leptospira interrogans	Leptospirosis	Not stated			Blood	Microscopic agglutination test (MAT)	Humans; Foxes; Other: Dogs, horses, sheep, nutria (Myocastor coypus), nine-banded armadillo (Asypus septemcinctus), oncilla (Leopardus tigrinus)	Y	Y	-	-	Dogs, horses, sheep, nutria (Myocastor coypus), nine-banded armadillo (Asypus septemcinctus), oncilla (Leopardus tigrinus)	The Leptospira spp serovars used were Icterohaemorrhagiae, Copenhageni, Grippotyphosa, Pomona, Canicola, Hardjo, Wolffi, Tarassovi, Hebdomadis, Panama, Pyrogenes, Shermani, Patoc, Castellonis, Bataviae, Autumnalis, Andamana, Australis, Sentot, Javanica, Bratislava, Whiticombi, Cynopteri, Butembo	Crab eating fox serum - Lepto interrogans serovar Icterohaemorrhagiae	3	1	33	Crab eating fox serum - Lepto interrogans serovar Canicola	3	1	33	Human serum - Lepto interrogans serovar Icterohaemorrhagiae	10	2	20	Human serum - Lepto interrogans serovar Canicola	10	0
S08	Silva 2015	Isolation of Leptospira spp. in Small Farm Populations in Nine States of Brazil	Consensus	Brazil	None	Poster abstract from the 20th IEA World Congress of Epidemiology, Anchorage, Alaska, USA, 17‚Äì21 August 2014 *compare w/Silva 2014 paper	To describe the epidemiology of leptospirosis in populations of small farms in several Brazilian states	Cross-sectional study	1	Not stated	Rural areas within nine states	rural (eg small towns, countrysides)	-	-	Y	-	1	Rural residents	Residing in rural areas of the selected Brazilian states	Random	Leptospira spp	Leptospirosis	Not stated			Urine	Culture (Fletcher and Ellinghausen‚ÄîMcCullough‚ÄîJohnson‚ÄîHarris (EMJH) media) and MLVA genotyping	Humans; Foxes; Other: Domestic & wild mammals	Y	Y	-	-	Domestic & wild mammals	Primers flanking the VNTRs: 4, 7, 9, 10, 19, 23, 31, Lb4 and Lb5 were used to discriminate strains of L. Interrogans & L. borgpetersenii	Human urine	Not stated	2	Not stated	Fox urine	Not stated	at least 1	Not stated
S09	Tarek 2023	Microbial source tracking to elucidate the impact of land-use and physiochemical water quality on fecal contamination in a mixed land-use watershed	Consensus	USA	None		To apply molecular techniques for microbial source tracking (MST) to identify sources of fecal contamination in a representative mixed land-use watershed located in the Appalachian Mountains of the United States of America	Other: Repeated environmental surveillance (monthly over 1 year)	1	Not stated, but over 1 year	West Run watershed, Appalachian mountains	urban (eg city); semi-urban (eg suburbs); rural (eg small towns, countrysides)	Y	Y	Y		3	Residents of the study area	Residing in the study area	Purposive site selection, then monthly sampling for 1 year	Escherichia coli	E. coli	Not stated			Water	Culture; DNA extraction; PCR with markers targeting cows (Cow2M), sheep (Ovmito), ruminant (Rum2Bac), canine (BacCAN-UCD) for pet dogs; electrophoresis for visualisation of amplicons	Water	-	-	-	Y		No existing data were found to confirm whether BacCAN-UCD is present in fox feces. Therefore, red and gray fox feces were collected from the West Virginia Wildlife Center (French Creek, West Virginia) for ad-hoc assay specificity testing	Water testing for canine (BacCAN-UCD) marker	11 sites	11 sites	100	Fox feces for canine BacCAN-UCD marker	Not stated	Detected in both gray & red fox faeces (n not stated)	Not stated	Human marker	11 sites	6 sites (all urban)	55
S10	Wojciech 2004	Typing of Yersinia Enterocolitica Isolates by ITS Profiling, REP- and ERIC-PCR	Consensus	Poland	None		To investigate the level of genetic diversity and possible relationships among Y. enterocolitica strains isolated from humans, pigs and foxes in Poland using DNA-based molecular (genotypic) methods	Cross-sectional study	1	Not stated	Lower Silesia, southwest Poland	semi-urban (eg suburbs); rural (eg small towns, countrysides)	-	Y	Y	-	2	Polish hospital patients	Hospital patients	Purposive	Yersinia enterocolitica	Yersiniosis	Not stated			Pig tonsils; human faeces; farmed fox faeces	Culture, with biochemistry & serotyping Molecular methods= Repetitive extragenic palindromic (REP)- and enterobacterial repetitive intergenic consensus (ERIC)-PCR, and intergenic transcribed sequence (ITS) profiling (PCR-ribotyping)	Humans; Foxes; Other: Pig tonsils	Y	Y	-	-	Pigs	Only one fox strain had the same genotype as human strains (O:7)	Fox faeces	Not stated	9 isolates recovered from 8 foxes. 1 strain (F7) had same E-A genotype as human strains (H8,9,10,12).	Not stated	Genotyping of Y.enterocolitica from fox faeces	5 serotypes identified from faeces of 8 foxes (O:6, 7, 8, 9, 30) - only O:7 was observed in 1 human (H7)
TOTAL				Brazil, UK, USA	n=2
10				Aus, Iran, Kazakhstan, Poland	n=1				7				7	5	8	1	4				Lepto	3							7	6	2	2	6
									3								2				E.coli/FIB	2
									0								3				Anthrax	1
									0								1				BU	1
																					Tularemia	1
																					Diphtheria	1
																					Yersinia	1
[truncated: 25 more columns]

## Sheet: (RawData)
Covidence #	Study ID	Title	Study ID	Title	Lead author surname	Year of publication	Country in which the study was conducted	Possible conflicts of interest for reviewers	Any other comments	Study aim/objectives	Study design/methodology	Time period when study took place	Region/setting where study took place	Study setting(s)	Human population description (eg local residents, poultry farmers, fox hunters)	Eligibility criteria	Sampling strategy	Zoonotic bacteria described in the study (Latin name)	Disease described in the study (common name)	Features of infection/clinical presentation, if stated:	Host	CSx	Comments	Host	CSx	Comments	Host	CSx	Comments	Host	CSx	Comments	Sample type(s) collected	Sample testing method(s)	Hosts/environments sampled	Other sample testing or methodology information or comments	Test results of interest (humans, foxes, soil/water):	Sample type	No. tested	No. positive results	%. positive results	Sample type	No. tested	No. positive results	%. positive results	Sample type	No. tested	No. positive results	%. positive results
1925	Silva 2014	The importance of Leptospira interrogans serovars Icterohaemorrhagiae and Canicola in coastal zone and in southern fields of Rio Grande do Sul, Brazil	S07	The importance of Leptospira interrogans serovars Icterohaemorrhagiae and Canicola in coastal zone and in southern fields of Rio Grande do Sul, Brazil	Silva	2014	Brazil	None		To describe the occurrence of Leptospira interrogans serovars Icterohaemorrhagiae and Canicola, in rural farms from coastal zone and southern grasslands of Rio Grande do Sul State, Brazil.	Cross-sectional study	Not stated	Rio Grande do Sul State	rural (eg small towns, countrysides)	Rural farmers	Residing on the selected rural farms	1 rural property (farm) selected from each of the counties in the study area	Leptospira interrogans	Leptospirosis		Not stated												Blood	Microscopic agglutination test (MAT)	Humans; Foxes; Other: Dogs, horses, sheep, nutria (Myocastor coypus), nine-banded armadillo (Asypus septemcinctus), oncilla (Leopardus tigrinus)	The Leptospira spp serovars used were Icterohaemorrhagiae, Copenhageni, Grippotyphosa, Pomona, Canicola, Hardjo, Wolffi, Tarassovi, Hebdomadis, Panama, Pyrogenes, Shermani, Patoc, Castellonis, Bataviae, Autumnalis, Andamana, Australis, Sentot, Javanica, Bratislava, Whiticombi, Cynopteri, Butembo		Crab eating fox serum - Lepto interrogans serovar Icterohaemorrhagiae	3	1	33	Crab eating fox serum - Lepto interrogans serovar Canicola	3	1	33	Human serum - Lepto interrogans serovar Icterohaemorrhagiae	10	2	20
1617	Silva 2015	Isolation of Leptospira spp. in Small Farm Populations in Nine States of Brazil	S08	Isolation of Leptospira spp. in Small Farm Populations in Nine States of Brazil	Silva	2015	Brazil	None	Poster abstract from the 20th IEA World Congress of Epidemiology, Anchorage, Alaska, USA, 17‚Äì21 August 2014 *compare w/Silva 2014 paper	To describe the epidemiology of leptospirosis in populations of small farms in several Brazilian states	Prevalence study	Not stated	Rural areas within nine states	rural (eg small towns, countrysides)	Rural residents	Residing in rural areas of the selected Brazilian states	Random	Leptospira spp	Leptospirosis		Not stated												Urine	Culture (Fletcher and Ellinghausen‚ÄîMcCullough‚ÄîJohnson‚ÄîHarris (EMJH) media) and MLVA genotyping	Humans; Foxes; Other: Domestic & wild mammals	Primers flanking the VNTRs: 4, 7, 9, 10, 19, 23, 31, Lb4 and Lb5 were used to discriminate strains of L. Interrogans & L. borgpetersenii		Human urine	Not stated	2	Not stated	Fox urine	Not stated	at least 1	Not stated
1296	Gallagher 2013	Weil's disease after a fox bite in inner city London	S05	Weil‚Äôs disease after a fox bite in inner city London	Gallagher	2013	UK	None		To describe a case of Weil's disease in an urban inner-city area	Case report/series	Not stated	London	urban (eg city)	66yo female human patient	Presented to London hospital		Leptospira icterohaemorrhagiae	Leptospirosis aka Weil's disease		66yo human female	6 day history of intermittent fevers, malaise, headaches. Abnormal liver & kidney function tests. High grade pyrexia, diffusely tender abdomen, features of septic shock, worsening metabolic acidosis, acute respiratory distress syndrome & oliguria	Needed multi-organ support in ICU for 1 week										Blood, urine	Leptospira IgM ELISA & MAT	Humans	On admission, IgM was + but MAT-; 1 week later both were +		Serum- on admission	2	1	50	Serum- 1 week later	2	2	100
1263	Ervin 2014	Microbial source tracking in a coastal California watershed reveals canines as controllable sources of fecal contamination	S03	Microbial source tracking in a coastal California watershed reveals canines as controllable sources of fecal contamination	Ervin	2014	USA	None		To perform microbial source tracking (MST) on a popular coastal beach and its upstream watershed, because of historically elevated surf zone fecal indicator bacteria (FIB) levels	Non-randomised experimental study; Other: Baseline & post-educational sampling	2013-2014	Lower Arroyo Burro watershed, Santa Barbara county, California's central coast	urban (eg city); semi-urban (eg suburbs); rural (eg small towns, countrysides); Other: beach	Residents of study area	Resident in study area	Purposive	Enterococci, E.coli & total coliform bacteria	(FIB= fecal indicator bacteria)		Not stated												Water - surface (creeks) & submarine (beach)	Culture, DNA extraction, qPCR of DNA extracts using human-, gull & canine (DogBact) fecal markers, + a subset also analysed for horse & enterococci markers. Samples within the Range of Quantification were quantified where possible.	Foxes; Water; Other: Other animal feces= coyote, deer, racoon	Animal feces were collected to evaluate their possible cross-reactivity with DNA-based dog markers		Fox feces (from 2 individuals)	1			Dog marker - estimated fresh fecal load in Arroyo Burro Creek of 24g/day			64% of surf zone samples; 49% of lagoon samples; 70% of downstream Arroyo Burro Creek samples.
1167	Blasdell 2022	Possums, powerlines, and native vegetation are associated with the presence of Mycobacterium ulcerans in residential properties in Victoria, Australia	S02	Environmental risk factors associated with the presence of Mycobacterium ulcerans in Victoria, Australia	Blasdell	2022	Australia	2 of the reviewers are co-authors on this paper	Review found the preprint version (Possums, powerlines, and native vegetation are associated with the presence of Mycobacterium ulcerans in residential properties in Victoria, Australia) but paper has since been published; therefore have uploaded & will extract from the published version	To develop an understanding of how M. ulcerans circulates in the environment and transmits to humans in the Victorian endemic area. To establish: (1) which environmental sample types are more predictive of the molecular presence of MU at the scale of the individual property (including predicting the presence of viable bacteria); and (2) what environmental features make a property more likely to b…	Other: Environmental sampling survey following case-control study	5/8/2019 - 23/6/2020	Victorian BU-endemic area: Surfcoast, Bellarine Peninsula, Bayside suburbs, Mornington Peninsula	urban (eg city); semi-urban (eg suburbs); rural (eg small towns, countrysides)	Residents of or visitors to the Victorian BU endemic areas	Adults >18yo who had had BU (cases); & those who hadn't (postcode-matched controls), who agreed to have environmental survey conducted at their residence	Purposive (BU cases) & random (postcode matched controls)	Mycobacterium ulcerans	Buruli ulcer		Not stated												Soil, water, mammalian faeces, plant material	PCR: IS2404 ('detected'), IS2606 & KR ('confirmed') RNA-based assay ('viable')	Foxes; Soil; Water; Other: Plants, insects, other mammalian faeces incl. possums & rabbits	Detected= IS2404+; Confirmed=IS2606 & KR+; Viable= MU 16S rRNA		Fox faeces	20	6 'detected' 4 'confirmed' 1 'viable'	30 20 (66.7% of 'detected') 5.5	Ringtail possum faeces	1182	283 'detected' 197 'confirmed' 64 'viable'	23.9 16.7 (69.1% of 'detected') 5.4	Brushtail possum faeces	179	14 'detected' 8 'confirmed' 2 'viable'	7.8 4.5 (57.1% of 'detected') 1.1
542	Wojciech 2004	Typing of Yersinia Enterocolitica Isolates by ITS profiling, REP- and ERIC-PCR	S10	Typing of Yersinia Enterocolitica Isolates by ITS Profiling, REP- and ERIC-PCR	Wojciech	2004	Poland	None		To investigate the level of genetic diversity and possible relationships among Y. enterocolitica strains isolated from humans, pigs and foxes in Poland using DNA-based molecular (genotypic) methods	Cross-sectional study	Not stated	Lower Silesia, southwest Poland	semi-urban (eg suburbs); rural (eg small towns, countrysides)	Polish hospital patients	Hospital patients	Purposive	Yersinia enterocolitica	Yersiniosis		Not stated												Pig tonsils; human faeces; farmed fox faeces	Culture, with biochemistry & serotyping Molecular methods= Repetitive extragenic palindromic (REP)- and enterobacterial repetitive intergenic consensus (ERIC)-PCR, and intergenic transcribed sequence (ITS) profiling (PCR-ribotyping)	Humans; Foxes; Other: Pig tonsils	Only one fox strain had the same genotype as human strains (O:7)		Fox faeces	Not stated	9 isolates recovered from 8 foxes. 1 strain (F7) had same E-A genotype as human strains (H8,9,10,12).	Not stated	Genotyping of Y.enterocolitica from fox faeces	5 serotypes identified from faeces of 8 foxes (O:6, 7, 8, 9, 30) - only O:7 was observed in 1 human (H7)
499	Tarek 2023	Microbial source tracking to elucidate the impact of land-use and physiochemical water quality on fecal contamination in a mixed land-use watershed	S09	Microbial source tracking to elucidate the impact of land-use and physiochemical water quality on fecal contamination in a mixed land-use watershed	Tarek	2023	USA	None		To apply molecular techniques for microbial source tracking (MST) to identify sources of fecal contamination in a representative mixed land-use watershed located in the Appalachian Mountains of the United States of America	Other: Repeated environmental surveillance (monthly over 1 year)	Not stated, but over 1 year	West Run watershed, Appalachian mountains	urban (eg city); semi-urban (eg suburbs); rural (eg small towns, countrysides)	Residents of the study area	Residing in the study area	Purposive site selection, then monthly sampling for 1 year	Escherichia coli	E. coli		Not stated												Water	Culture; DNA extraction; PCR with markers targeting cows (Cow2M), sheep (Ovmito), ruminant (Rum2Bac), canine (BacCAN-UCD) for pet dogs; electrophoresis for visualisation of amplicons	Water	No existing data were found to confirm whether BacCAN-UCD is present in fox feces. Therefore, red and gray fox feces were collected from the West Virginia Wildlife Center (French Creek, West Virginia) for ad-hoc assay specificity testing		Water testing for canine (BacCAN-UCD) marker	11 sites	11 sites	100	Fox feces for canine BacCAN-UCD marker	Not stated	Detected in both gray & red fox faeces (n not stated)	Not stated	Human marker	11 sites	6 sites (all urban)	55
348	Moore 2015	Corynebacterium ulcerans cutaneous diphtheria	S06	Corynebacterium ulcerans cutaneous diphtheria	Moore	2015	UK	None		Describe a case of a patient with cutaneous diphtheria & review the literature	Case report/series; Other: Literature review	Not stated	London	urban (eg city)	67yo female resident of London	Presented to emergency department		Corynebacterium ulcerans	Diphtheria (cutaneous)		67yo female	Raised skin nodule & necrotic lesion at base of index finger, progressing to pain, erythema of entire arm, systemic pyrexia & rigors, tachycardia, leukocytosis	Received 21 days of AB Tx, surgical debridement of synovial sheath necrotic tissue										Blood, hand tissue collected during surgical debridement & a biopsy	Culture, MALDI-TOF, PCR	Humans	Culture= pure growth of Gram+ rods of diphtheroid appearance MALDI-TOF= C. ulcerans PCR= confirmed carried A portion of the diphtheria toxin gene (aka C. ulcerans)		Tissue sample from surgical procedure	1	1	100
143	Esmaeili 2014	Seroepidemiological survey of tularemia among different groups in western Iran	S04	Seroepidemiological survey of tularemia among different groups in western Iran	Esmaeli	2014	Iran	None	(Data was replicated in other Iranian tularemia poster abstract so that was excluded as a duplicate)	To investigate tularemia IgG among different groups in Kurdistan Province in western Iran	Prevalence study; Questionnaire study	2011-2012	Kurdistan province, western Iran, with a focus on Sanandaj, Marivan & Sarvabad counties	urban (eg city); rural (eg small towns, countrysides)	Hunters & their families; butchers & slaughterhouse workers; health care workers; people referred to medical diagnostic laboratories	>18yo, provided informed consent	Convenience sampling of sample units; random sampling of individuals from within target groups	Francisella tularensis	Tularemia		Humans	Fatigue, myalgia, headache, anorexia, chills, enlarged lymph nodes [glandular tularemia]	Varies depending on route of entry of the pathogen, eg(ulcero/ocular)glandular, oropharyngeal, pneumonic, typhoidal aka systemic tularemia. Mortality if untreated is 10-40% for type A, 1% for type B										Blood	Anti-tularemia IgG antibody ELISA	Humans	Participants also completed an in-house questionnaire: demographic characteristics (eg occupation, age, gender, and area of residence), exposure to risks (keeping animals, hunting or eating the meat of wild animals, length of employment, exposure to ill or dying animals, splashing animal fluids on face/body, and cuts to the hands during work), and the use of appropriate PPE and disinfectant in th…		Serum (all)	250	36	14.4	Serum from hunters	50	9	18	Serum from butchers	50	8	16
6	Aikembayev 2010	Historical distribution and molecular diversity of Bacillus anthracis, Kazakhstan	S01	Historical distribution and molecular diversity of Bacillus anthracis, Kazakhstan	Aikembayev	2010	Kazakhstan	None		To map the historical distribution of anthrax outbreaks and strain subtypes in Kazakhstan during 1937‚Äì2005	Retrospective study; Other: Mapping via construction of GIS database	1937-2005	Kazakhstan	urban (eg city); semi-urban (eg suburbs); rural (eg small towns, countrysides)	Residents of or visitors to Kazakhstan	Any sample collected & archived within the Kazakhstan National B. anthracis Collection	All samples in the collection, except 2 isolates from the Kyrgyzstan border region	Bacillus anthracis	Anthrax		Not stated												Archived cultures	Culture on Hottinger blood agar, followed by colony extraction & DNA extraction, then MLVA genotyping	Humans; Foxes; Soil; Other: Sheep, cattle, equids, swine, camel, mink, goat, dogs, wool	Table 2 is confusing as lists 'no. of outbreaks/samples, deaths/outbreak, total no. deaths'. Unclear how many individual animals were tested		Fox	1	1	100	Arctic fox	Not stated, but 2 outbreaks	Not stated, but 5 deaths/outbreak	Not stated, but total of 6 deaths	Humans (n=1765)	Not stated, but 1541 recovered & 75 deceased. Others unknown/lost contact
[truncated: 35 more columns]
